# Supplementary material for: Quantification of global transcription patterns in prokaryotes using spotted microarrays
Source: Genome Biol. 2007 Dec 13;8(12):R265. doi: 10.1186/gb-2007-8-12-r265 (PMC2246267; doi:10.1186/gb-2007-8-12-r265)
Supplement: Additional data file 1 — The 198 genes of the 95th percentile; the very abundant transcripts in M. tuberculosis. [file gb-2007-8-12-r265-S1.xls]

## Sheet: Sheet1
Sidders et al. 2007.
Supplementary Information: Table 1
The genes of the 95th percentile; the 198 very abundant mRNA transcripts
	Rv	Name	ppm	Essentiality	Genome Annotation
1	Rv0009	ppiA	13634.1		probable iron-regulated peptidyl-prolyl cis-trans isomerase a ppia (ppiase a) (rotamase a)
2	Rv2527	Rv2527	10019.6		conserved hypothetical protein
3	Rv3418c	groES	8651.45	in vitro	10 kda chaperonin groes (protein cpn10) (protein groes) (bcg-a heat shock protein) (10 kda antigen)
4	Rv3615c	Rv3615c	8530.53	in vivo	conserved hypothetical protein
5	Rv0440	groEL2	8299.54	in vitro	60 kda chaperonin 2 groel2 (protein cpn60-2) (groel protein 2) (65 kda antigen) (heat shock protein 65)
6	Rv3258c	Rv3258c	5429.9	slow growth	conserved hypothetical protein
7	Rv3616c	Rv3616c	5370.28	in vivo	conserved hypothetical alanine and glycine rich protein
8	Rv3477	PE31	5137.58		pe family protein
9	Rv2244	acpM	4934.68	in vitro	meromycolate extension acyl carrier protein acpm
10	Rv0060	Rv0060	4615.63	in vitro	conserved hypothetical protein
11	Rv3874	Rv3874	4489.6		10 kda culture filtrate antigen esxb (lhp) (cfp10)
12	Rv3875	esat6	4114.94		6 kda early secretory antigenic target esxa (esat-6)
13	Rv3648c	cspA	4100.85	in vitro	probable cold shock protein a cspa
14	Rv3053c	nrdH	3933.75		probable glutaredoxin electron transport component of nrdef (glutaredoxin-like protein) nrdh
15	Rv3614c	Rv3614c	3747.68	in vivo	conserved hypothetical protein
16	Rv1078	pra	3581.91		probable proline-rich antigen homolog pra
17	Rv2780	ald	3577.17		secreted l-alanine dehydrogenase ald (40 kda antigen) (tb43)
18	Rv1388	mIHF	3498.84	in vitro	putative integration host factor mihf
19	Rv0003	recF	3371.32		dna replication and repair protein recf (single-strand dna binding protein)
20	Rv3786c	Rv3786c	3164.15		hypothetical protein
21	Rv1641	infC	2992.73	in vitro	probable initiation factor if-3 infc
22	Rv3269	Rv3269	2778.37		conserved hypothetical protein
23	Rv1398c	Rv1398c	2776.55		conserved hypothetical protein
24	Rv3407	Rv3407	2732.06		conserved hypothetical protein
25	Rv2245	kasA	2693.47	in vitro	3-oxoacyl-[acyl-carrier protein] synthase 1 kasa (beta-ketoacyl-acp synthase) (kas i)
26	Rv0685	tuf	2687.65	in vitro	probable iron-regulated elongation factor tu tuf (ef-tu)
27	Rv2145c	wag31	2651.72	in vitro	conserved hypothetical protein wag31
28	Rv1306	atpF	2620.47	in vitro	probable atp synthase b chain atpf
29	Rv0005	gyrB	2466.18	in vitro	dna gyrase (subunit b) gyrb (dna topoisomerase (atp-hydrolysing)) (dna topoisomerase ii) (type ii dna topoisomerase)
30	Rv1305	atpE	2454.81	in vitro	probable atp synthase c chain atpe (lipid-binding protein) (dicyclohexylcarbodiimide-binding protein)
31	Rv0016c	pbpA	2422.59		probable penicillin-binding protein pbpa
32	Rv1622c	cydB	2418.15	in vitro	probable integral membrane cytochrome d ubiquinol oxidase (subunit ii) cydb (cytochrome bd-i oxidase subunit ii)
33	Rv3219	whiB1	2373.36		probable transcriptional regulatory protein whib-like whib1
34	Rv3583c	Rv3583c	2344.53		possible transcription factor
35	Rv1980c	mpt64	2254.39		immunogenic protein mpt64 (antigen mpt64/mpb64)
36	Rv1072	Rv1072	2205.15		probable conserved transmembrane protein
37	Rv2457c	clpX	2199.75	in vitro	probable atp-dependent clp protease atp-binding subunit clpx
38	Rv1958c	Rv1958c	2194.66		hypothetical protein
39	Rv3763	lpqH	2179.53		19 kda lipoprotein antigen precursor lpqh
40	Rv1872c	lldD2	2149.38		possible l-lactate dehydrogenase (cytochrome) lldd2
41	Rv3461c	rpmJ	2132.94	slow growth	probable 50s ribosomal protein l36 rpmj
42	Rv1361c	PPE19	2127.23		ppe family protein
43	Rv0097	Rv0097	2122.7		possible oxidoreductase
44	Rv1971	Rv1971	2033.59		mce-family protein mce3f
45	Rv3051c	nrdE	1984.12	in vitro	ribonucleoside-diphosphate reductase (alpha chain) nrde (ribonucleotide reductase small subunit) (r1f protein)
46	Rv2346c	Rv2346c	1936.81		putative esat-6 like protein esxo (esat-6 like protein 6)
47	Rv3679	Rv3679	1931.21	in vitro	probable anion transporter atpase
48	Rv1298	rpmE	1883.41	in vitro	probable 50s ribosomal protein l31 rpme
49	Rv0108c	Rv0108c	1837.47		hypothetical protein
50	Rv2193	ctaE	1793.46	in vitro	probable cytochrome c oxidase (subunit iii) ctae
51	Rv1197	Rv1197	1769.44		esat-6 like protein esxk (esat-6 like protein 3)
52	Rv1133c	metE	1733.32	in vitro	probable5-methyltetrahydropteroyltriglutamate--homocysteine methyltransferase mete
53	Rv0667	rpoB	1729.46	in vitro	dna-directed rna polymerase (beta chain) rpob (transcriptase beta chain) (rna polymerase beta subunit)
54	Rv3052c	nrdI	1727.3		probable nrdi protein
55	Rv2347c	Rv2347c	1678.95		putative esat-6 like protein esxp (esat-6 like protein 7)
56	Rv1182	papA3	1664.2	in vitro	probable conserved polyketide synthase associated protein papa3
57	Rv2185c	Rv2185c	1652.54		conserved hypothetical protein tb16.3
58	Rv1886c	fbpB	1651.86		secreted antigen 85-b fbpb (85b) (antigen 85 complex b) (mycolyl transferase 85b)
59	Rv3620c	Rv3620c	1601.18		putative esat-6 like protein esxw (esat-6 like protein 10)
60	Rv0341	Rv0341	1591.13		isoniazid inductible gene protein inib
61	Rv1038c	Rv1038c	1563.78		esat-6 like protein esxj (esat-6 like protein 2)
62	Rv0655	Rv0655	1556.34	in vivo	possible ribonucleotide-transport atp-binding protein abc transporter mkl
63	Rv3601c	panD	1555.59		probable aspartate 1-decarboxylase precursor pand (aspartate alpha-decarboxylase)
64	Rv3330	Rv3330	1536.22		probable penicillin-binding protein dacb1
65	Rv1307	atpH	1529.8	in vitro	probable atp synthase delta chain atph
66	Rv2289	cdh	1510.29		probable cdp-diacylglycerol pyrophosphatase cdh
67	Rv0046c	Rv0046c	1493.27		myo-inositol-1-phosphate synthase ino1
68	Rv0682	rpsL	1485.78	in vitro	probable 30s ribosomal protein s12 rpsl
69	Rv3443c	rplM	1479.77	in vitro	probable 50s ribosomal protein l13 rplm
70	Rv1792	Rv1792	1443.22		esat-6 like protein esxm
71	Rv0350	dnaK	1433.24	in vitro	probable chaperone protein dnak (heat shock protein 70) (heat shock 70 kda protein) (hsp70)
72	Rv1630	rpsA	1424.2	in vitro	probable ribosomal protein s1 rpsa
73	Rv1925	fadD31	1414.08		probable acyl-coa ligase fadd31 (acyl-coa synthetase) (acyl-coa synthase)
74	Rv1793	Rv1793	1397.17		putative esat-6 like protein esxn (esat-6 like protein 5)
75	Rv0642c	mmaA4	1381.3		methoxy mycolic acid synthase 4 mmaa4 (methyl mycolic acid synthase 4) (mma4) (hydroxy mycolic acid synthase)
76	Rv2196	qcrB	1380.64	in vitro	probable ubiquinol-cytochrome c reductase qcrb (cytochrome b subunit)
77	Rv2460c	clpP2	1374.79	in vitro	probable atp-dependent clp protease proteolytic subunit 2 clpp2 (endopeptidase clp 2)
78	Rv2909c	rpsP	1368.09		probable 30s ribosomal protein s16 rpsp
79	Rv2633c	Rv2633c	1367.25		hypothetical protein
80	Rv1310	atpD	1346.92	in vitro	probable atp synthase beta chain atpd
81	Rv2785c	rpsO	1326.34		probable 30s ribosomal protein s15 rpso
82	Rv0029	Rv0029	1297.09		conserved hypothetical protein
83	Rv3801c	fadD32	1291.52	in vitro	probable fatty-acid-coa ligase fadd32 (fatty-acid-coa synthetase) (fatty-acid-coa synthase
84	Rv0702	rplD	1264.26	in vitro	probable 50s ribosomal protein l4 rpld
85	Rv0250c	Rv0250c	1261.32		conserved hypothetical protein
86	Rv3633	Rv3633	1257.48		conserved hypothetical protein
87	Rv2816c	Rv2816c	1229.4		conserved hypothetical protein
88	Rv3224	Rv3224	1221.47		possible iron-regulated short-chain dehydrogenase/reductase
89	Rv0455c	Rv0455c	1216.36		conserved hypothetical protein
90	Rv2986c	hupB	1206.92	in vitro	probable dna-binding protein hu homolog hupb (histone-like protein) (hlp) (21-kda laminin-2-binding protein)
91	Rv3478	PPE60	1206.61		pe family protein
92	Rv0805	Rv0805	1203.6		conserved hypothetical protein
93	Rv0703	rplW	1191.56	in vitro	probable 50s ribosomal protein l23 rplw
94	Rv2147c	Rv2147c	1182.65		conserved hypothetical protein
95	Rv1308	atpA	1169.88	in vitro	probable atp synthase alpha chain atpa
96	Rv0824c	desA1	1166.45	in vitro	probable acyl-[acyl-carrier protein] desaturase desa1 (acyl-[acp] desaturase) (stearoyl-acp desaturase) (protein des)
97	Rv0705	rpsS	1156.16	in vitro	probable 30s ribosomal protein s19 rpss
98	Rv2348c	Rv2348c	1151.47		hypothetical protein
99	Rv0718	rpsH	1150.02	in vitro	probable 30s ribosomal protein s8 rpsh
100	Rv2376c	Rv2376c	1143.73		low molecular weight antigen cfp2 (low molecular weight protein antigen 2) (cfp-2)
101	Rv3824c	papA1	1143.01		probable conserved polyketide synthase associated protein papa1
102	Rv2200c	ctaC	1142.24	in vitro	probable transmembrane cytochrome c oxidase (subunit ii) ctac
103	Rv0683	rpsG	1138.59	in vitro	probable 30s ribosomal protein s7 rpsg
104	Rv3270	ctpC	1134.7	in vivo	probable metal cation-transporting p-type atpase c ctpc
105	Rv0903c	Rv0903c	1131.99		two component response transcriptional regulatory protein prra
106	Rv1453	Rv1453	1131.74		possible transcriptional activator protein
107	Rv3528c	Rv3528c	1131.29		hypothetical protein
108	Rv1177	fdxC	1127.65	in vitro	probable ferredoxin fdxc
109	Rv1594	nadA	1126.48	in vitro	probable quinolinate synthetase nada
110	Rv0952	sucD	1119.42	in vitro	probable succinyl-coa synthetase (alpha chain) sucd (scs-alpha)
111	Rv1309	atpG	1118.97	in vitro	probable atp synthase gamma chain atpg
112	Rv0932c	pstS	1118.17		periplasmic phosphate-binding lipoprotein psts2 (pbp-2) (psts2)
113	Rv1174c	Rv1174c	1116.38		low molecular weight t-cell antigen tb8.4
114	Rv1196	PPE18	1110.96		ppe family protein
115	Rv1304	atpB	1109.47	in vivo	probable atp synthase a chain atpb (protein 6)
116	Rv1390	Rv1390	1101.85	in vitro	probable dna-directed rna polymerase (omega chain) rpoz (transcriptase omega chain) (rna polymerase omega subunit)
117	Rv0700	rpsJ	1095.31	in vitro	30s ribosomal protein s10 rpsj (transcription antitermination factor nuse)
118	Rv1826	gcvH	1082.58		probable glycine cleavage system h protein gcvh
119	Rv1643	rplT	1082.21		probable 50s ribosomal protein l20 rplt
120	Rv1791	PE19	1079.88		pe family protein
121	Rv0710	rpsQ	1075.28	in vitro	probable 30s ribosomal protein s17 rpsq
122	Rv1303	Rv1303	1073.4	in vitro	conserved hypothetical transmembrane protein
123	Rv2137c	Rv2137c	1070.83		conserved hypothetical protein
124	Rv2220	glnA1	1069.37	in vitro	glutamine synthetase glna1 (glutamine synthase) (gs-i)
125	Rv3408	Rv3408	1067.59		conserved hypothetical protein
126	Rv1543	Rv1543	1062.83		possible fatty acyl-coa reductase
127	Rv0863	Rv0863	1060.35		conserved hypothetical protein
128	Rv0723	rplO	1060.3		probable 50s ribosomal protein l15 rplo
129	Rv3029c	fixA	1057.35	in vitro	probable electron transfer flavoprotein (beta-subunit) fixa (beta-etf) (electron transfer flavoprotein small subunit) (etfss)
130	Rv1830	Rv1830	1054.71		conserved hypothetical protein
131	Rv0129c	fbpC2	1052.55		secreted antigen 85-c fbpc (85c) (antigen 85 complex c) (ag58c) (mycolyl transferase 85c) (fibronectin-binding protein c)
132	Rv0896	gltA2	1045.96		probable citrate synthase i glta2
133	Rv2710	sigB	1044.72	in vitro	rna polymerase sigma factor sigb
134	Rv0174	Rv0174	1034.27		mce-family protein mce1f
135	Rv0719	rplF	1033.8	in vitro	probable 50s ribosomal protein l6 rplf
136	Rv1626	Rv1626	1024.55	in vitro	probable two-component system transcriptional regulator
137	Rv0818	Rv0818	1019.71		transcriptional regulatory protein
138	Rv0715	rplX	1016.32	in vitro	probable 50s ribosomal protein l24 rplx
139	Rv0635	Rv0635	1014.67	in vitro	conserved hypothetical protein
140	Rv0709	rpmC	1012.65	in vitro	probable 50s ribosomal protein l29 rpmc
141	Rv2094c	Rv2094c	1008.62		probable sec-independent protein translocase membrane-bound protein tata
142	Rv0761c	adhB	1008.3		possible zinc-containing alcohol dehydrogenase nad dependent adhb
143	Rv0708	rplP	996.988	in vitro	probable 50s ribosomal protein l16 rplp
144	Rv0056	rplI	996.07		probable 50s ribosomal protein l9 rpli
145	Rv3043c	ctaD	992.601	in vitro	probable cytochrome c oxidase polypeptide i ctad (cytochrome aa3 subunit 1)
146	Rv3846	sodA	989.818		superoxide dismutase [fe] soda
147	Rv0701	rplC	988.275	in vitro	probable 50s ribosomal protein l3 rplc
148	Rv2941	fadD28	987.927		fatty-acid-coa ligase fadd28 (fatty-acid-coa synthetase) (fatty-acid-coa synthase)
149	Rv1479	moxR	975.828	in vitro	probable transcriptional regulatory protein moxr1
150	Rv1198	Rv1198	972.114		putative esat-6 like protein esxl (esat-6 like protein 4)
151	Rv3822	Rv3822	969.81		conserved hypothetical protein
152	Rv3584	lpqE	965.69		possible conserved lipoprotein lpqe
153	Rv2461c	clpP	962.25		probable atp-dependent clp protease proteolytic subunit 1 clpp1 (endopeptidase clp)
154	Rv3462c	infA	958.753	in vitro	probable translation initiation factor if-1 infa
155	Rv1037c	Rv1037c	955.37		putative esat-6 like protein esxi (esat-6 like protein 1)
156	Rv0707	rpsC	954.946	in vitro	probable 30s ribosomal protein s3 rpsc
157	Rv0640	rplK	952.886	in vitro	probable 50s ribosomal protein l11 rplk
158	Rv3680	Rv3680	950.116		probable anion transporter atpase
159	Rv3197	Rv3197	949.814		probable conserved atp-binding protein abc transporter
160	Rv1013	pks16	930.39	in vivo	putative polyketide synthase pks16
161	Rv3457c	rpoA	930.233	in vitro	probable dna-directed rna polymerase (alpha chain) rpoa
162	Rv0760c	Rv0760c	929.42		conserved hypothetical protein
163	Rv2428	ahpC	928.47		alkyl hydroperoxide reductase c protein ahpc (alkyl hydroperoxidase c)
164	Rv3460c	rpsM	924.034		probable 30s ribosomal protein s13 rpsm
165	Rv0053	rpsF	920		probable 30s ribosomal protein s6 rpsf
166	Rv2271	Rv2271	914.654		conserved hypothetical protein
167	Rv3619c	Rv3619c	913.165		putative esat-6 like protein esxv (esat-6 like protein 1)
168	Rv1436	gap	909.649	in vitro	probable glyceraldehyde 3-phosphate dehydrogenase gap (gapdh)
169	Rv2882c	frr	901.909	in vitro	ribosome recycling factor frr (ribosome releasing factor) (rrf)
170	Rv3750c	Rv3750c	898.246		possible excisionase
171	Rv2243	fabD	897.101		malonyl coa-acyl carrier protein transacylase fabd (malonyl coa:acpm acyltransferase) (mct)
172	Rv1109c	Rv1109c	891.606	in vivo	conserved hypothetical protein
173	Rv0636	Rv0636	888.76	in vivo	conserved hypothetical protein
174	Rv3456c	rplQ	879.52		probable 50s ribosomal protein l17 rplq
175	Rv1871c	Rv1871c	878.718		conserved hypothetical protein
176	Rv1596	nadC	876.496		probable nicotinate-nucleotide pyrophosphatase nadc
177	Rv3136	PPE51	872.186		ppe family protein
178	Rv1017c	prsA	871.5	in vitro	probable ribose-phosphate pyrophosphokinase prsa (phosphoribosyl pyrophosphate synthetase) (prpp synthetase)
179	Rv1639c	Rv1639c	868.844		conserved hypothetical membrane protein
180	Rv0243	fadA2	860.654		probable acetyl-coa acyltransferase fada2 (3-ketoacyl-coa thiolase) (beta-ketothiolase)
181	Rv2166c	Rv2166c	845.475	in vitro	conserved hypothetical protein
182	Rv0934	phoS1	840.696		periplasmic phosphate-binding lipoprotein psts1 (pbp-1) (psts1)
183	Rv0430	Rv0430	840.266	in vitro	conserved hypothetical protein
184	Rv3119	moaE	838.097		probable molybdenum cofactor biosynthesis protein e moae1
185	Rv2204c	Rv2204c	837.164		conserved hypothetical protein
186	Rv3412	Rv3412	835.342		conserved hypothetical protein
187	Rv0058	dnaB	828.398	in vitro	probable replicative dna helicase dnab
188	Rv0931c	pknD	828.355		transmembrane serine/threonine-protein kinase d pknd (protein kinase d) (stpk d)
189	Rv2840c	Rv2840c	827.708		conserved hypothetical protein
190	Rv1411c	lprG	825.953	in vivo	probable conserved lipoprotein lprg
191	Rv0639	nusG	823.222		probable transcription antitermination protein nusg
192	Rv0249c	Rv0249c	820.3	in vivo	probable succinate dehydrogenase [membrane anchor subunit] (succinic dehydrogenase)
193	Rv1611	trpC	817.716	in vitro	probable indole-3-glycerol phosphate synthase trpc
194	Rv0704	rplB	816.647	in vitro	probable 50s ribosomal protein l2 rplb
195	Rv2928	tesA	815.855		probable thioesterase tesa
196	Rv0006	gyrA	814.515		dna gyrase (subunit a) gyra (dna topoisomerase (atp-hydrolysing)) (dna topoisomerase ii) (type ii dna topoisomerase)
197	Rv0684	fusA	812.542	in vitro	probable elongation factor g fusa1 (ef-g)
198	Rv2971	Rv2971	812.362	in vitro	probable oxidoreductase
