# Supplementary material for: Quantification of global transcription patterns in prokaryotes using spotted microarrays
Source: Genome Biol. 2007 Dec 13;8(12):R265. doi: 10.1186/gb-2007-8-12-r265 (PMC2246267; doi:10.1186/gb-2007-8-12-r265)
Supplement: Additional data file 2 — The quantified level of each functional category and details of those deemed significantly more or less abundant in the low oxygen transcriptome, including data from the three approaches to assess significance. [file gb-2007-8-12-r265-S2.xls]

## Sheet: Functional Analysis Low Oxygen
Sidders et al. 2007.
Supplementary Information: Table 2
Quantifying levels of expression based on function. Low Oxygen Chemostat grown M. tuberculosis H37Rv.
									BY Test Result			Test Significance
Class	Function	# Genes	Class %	Class PPM	Class Median	Log Class Median	Log Diff	StErr	BY(rlm)	BY(boots Q)	BY(boots wins)	p(rlm)	p(boots Q)	p(boots wins)	All tests p<0.05
I	Small-molecule metabolism	1067	29.41	294131	275.66	5.62	0.07	0.03	1	0	0.100836	0.3284	0	0.0038
I.A	Degradation	163	3.58	35836.5	219.86	5.39	-0.02	0.08	0.582904	0	0.207311	0.0655	0	0.0085
I.A.1	Carbon compounds	22	0.48	4762.45	216.48	5.38	0.25	0.22	1	1	1	0.8116	0.1759	0.4563
I.A.2	Amino acids and amines	18	0.5	4964.55	275.81	5.62	-0.45	0.24	0.0331698	0	0.0165849	0.0024	0	0.0004	***
I.A.3	Fatty acids	119	2.5	24965.7	209.8	5.35	-0.02	0.09	1	0.014072	0.608382	0.2804	0.0007	0.0376
I.A.4	Phosphorous compounds	4	0.11	1143.79	285.95	5.66	0.7	0.51	0.0424573	0	0.0723704	0.0032	0	0.0024	***
I.B	Energy Metabolism	292	9.86	98594.9	337.65	5.82	0.16	0.06	0.0688429	1	1	0.0055	0.399	0.5859
I.B.1	Glycolysis	12	0.27	2715.35	226.28	5.42	0.37	0.29	0.110566	0.689309	1	0.0095	0.0665	0.1829
I.B.2	Pyruvate dehydrogenase	6	0.23	2284.35	380.72	5.94	1.02	0.42	0.101879	0.10554	1	0.0085	0.007	0.0791
I.B.3	TCA cycle	19	0.7	7013.61	369.14	5.91	0.77	0.23	0	0.144216	0.546026	0	0.01	0.0321	***
I.B.4	Glyoxylate bypass	5	0.91	9124.13	1824.83	7.51	1.87	0.46	0	1	1	0	0.1127	0.1725
I.B.5	Pentose phosphate pathway	11	0.24	2447.14	222.47	5.4	0.37	0.31	0.0129443	1	1	0.0008	0.3257	0.1045
I.B.6	Respiration	60	2.79	27919.7	465.33	6.14	0.61	0.13	0	0.0679191	0.873471	0	0.0043	0.0632
I.B.6.a	aerobic	30	1.95	19494.6	649.82	6.48	1.04	0.19	0	0	0	0	0	0	***
I.B.6.b	anaerobic	15	0.24	2426.07	161.74	5.09	-0.33	0.26	0.0688429	0.703199	1	0.0055	0.0689	0.1974
I.B.6.c	Electron transport	15	0.6	5999	399.93	5.99	0.53	0.26	1	1	1	0.2642	0.8896	0.9463
I.B.7	Miscellaneous oxidoreductases and oxygenases	171	3.56	35556.8	207.93	5.34	-0.24	0.08	0	0	0	0	0	0	***
I.B.8	ATP-proton motive force	8	1.15	11533.8	1441.72	7.27	2.38	0.36	0	0	0.0132679	0	0	0.0003	***
I.C	Central intermediary metabolism	45	0.96	9620.17	213.78	5.36	0.27	0.15	0.032464	0.169995	1	0.0023	0.0123	0.1374
I.C.1	General	13	0.28	2842.43	218.65	5.39	0.36	0.28	0.0798532	0.302909	1	0.0065	0.0242	0.1975
I.C.2	Gluconeogenesis	2	0.09	876.56	438.28	6.08	0.95	0.72	NA	NA	NA	NA	NA	NA
I.C.3	Sugar nucleotides	14	0.2	1993.54	142.4	4.96	-0.06	0.27	1	1	1	0.8648	0.1834	0.4011
I.C.4	Amino sugars	1	0.03	250.98	250.98	5.53	0.75	1.02	NA	NA	NA	NA	NA	NA
I.C.5	Sulphur metabolism	15	0.37	3656.66	243.78	5.5	0.37	0.26	0.209719	0.21096	0.955831	0.0196	0.0159	0.0706
I.D	Amino acid biosynthesis	95	2.9	28988.7	305.14	5.72	0.25	0.1	0.0317276	1	1	0.0022	0.2781	0.5771
I.D.1	Glutamate family	19	0.39	3932.36	206.97	5.33	0.14	0.23	1	1	1	0.1556	0.5565	0.7674
I.D.2	Aspartate family	21	0.67	6714.29	319.73	5.77	0.58	0.22	0.00174578	0.00473854	0.31804	0.0001	0.0002	0.0163	***
I.D.3	Serine family	15	1.22	12158.1	810.54	6.7	0.67	0.26	0.0129443	0.201726	0.832773	0.0008	0.0149	0.059
I.D.4	Aromatic amino acid family	15	0.25	2542.38	169.49	5.13	0.06	0.26	1	1	1	0.7952	0.1443	0.3482
I.D.5	Histidine	11	0.16	1552.99	141.18	4.95	-0.16	0.31	0.268285	0.00686271	0.255307	0.0275	0.0003	0.0127	***
I.D.6	Pyruvate family	1	0.01	74.03	74.03	4.3	-0.47	1.02	NA	NA	NA	NA	NA	NA
I.D.7	Branched amino acid family	13	0.2	2014.59	154.97	5.04	0.1	0.28	1	1	1	0.4038	0.9146	0.8875
I.E	Polyamine synthesis	1	0	16.72	16.72	2.82	-1.96	1.02	NA	NA	NA	NA	NA	NA
I.F	Purines, pyrimidines, nucleosides and nucleotides	60	1.92	19201.8	320.03	5.77	0.21	0.13	0.300932	1	1	0.0313	0.7158	0.8549
I.F.1	Purine ribonucleotide biosynthesis	20	0.83	8253.91	412.7	6.02	0.37	0.23	1	1	1	0.1644	0.7022	0.8404
I.F.2	Pyrimidine ribonucleotide biosynthesis	9	0.16	1574.61	174.96	5.16	0.1	0.34	1	1	1	0.6087	0.8799	0.8569
I.F.3	2'-deoxyribonucleotide metabolism	12	0.7	6972.94	581.08	6.36	0.87	0.29	0	1	1	0	0.1103	0.2105
I.F.4	Salvage of nucleosides and nucleotides	10	0.1	1032.52	103.25	4.64	-0.37	0.32	0.101879	0.316956	0.692708	0.0086	0.0258	0.0449	***
I.F.5	Miscellaneous nucleoside-nucleotide reactions	9	0.14	1367.83	151.98	5.02	0.06	0.34	1	1	1	0.2835	0.6721	0.7534
I.G	Biosynthesis of cofactors, prosthetic groups and carriers	117	2.42	24198.6	206.83	5.33	-0.14	0.09	0.013885	0	0.0912169	0.0009	0	0.0033	***
I.G.1	Biotin	8	0.13	1266.91	158.36	5.06	-0.56	0.36	1	0.960028	1	0.1793	0.1013	0.1297
I.G.10	Thioredoxin, glutaredoxin and mycothiol	8	0.19	1889.53	236.19	5.46	0.53	0.36	0.257317	1	1	0.0256	0.3268	0.1457
I.G.11	Menaquinone, PQQ, ubiquinone and other terpenoids	15	0.17	1733.25	115.55	4.75	-0.42	0.26	0.113564	0.580471	1	0.0101	0.0525	0.1144
I.G.12	Heme and porphyrin	9	0.16	1637.95	181.99	5.2	0.11	0.34	1	1	1	0.8622	0.7614	0.9382
I.G.13	Cobalamin	17	0.23	2261.75	133.04	4.89	-0.62	0.25	0.00174578	0.0128399	0.0530716	0.0001	0.0006	0.0016	***
I.G.14	Iron utilisation	6	0.29	2884.32	480.72	6.18	0.41	0.42	0.582904	1	1	0.0659	0.5061	0.4989
I.G.2	Folic acid	11	0.3	2950.32	268.21	5.59	-0.1	0.31	1	0	1	0.2037	0	0.1344
I.G.3	Lipoate	2	0.05	486.54	243.27	5.49	0.58	0.72	NA	NA	NA	NA	NA	NA
I.G.4	Molybdopterin	20	0.27	2727.77	136.39	4.92	-0.46	0.23	0.0406161	0.353021	1	0.003	0.0298	0.1511
I.G.5	Pantothenate	4	0.09	894.91	223.73	5.41	0.47	0.51	0.94272	1	1	0.108	0.5003	0.3396
I.G.6	Pyridoxine	1	0.03	285.99	285.99	5.66	0.88	1.02	NA	NA	NA	NA	NA	NA
I.G.7	Pyridine nucleotide	4	0.37	3748.67	937.17	6.84	2.05	0.51	0	1	0.435946	0	0.5041	0.023
I.G.8	Thiamine	4	0.05	455.45	113.86	4.73	-0.17	0.51	0.466194	1	0.832773	0.0513	0.5029	0.0586
I.G.9	Riboflavin	8	0.1	975.23	121.9	4.8	-0.3	0.36	1	1	1	0.3357	0.2804	0.3695
I.H	Lipid Biosynthesis	66	2.57	25743.4	390.05	5.97	0.38	0.13	0	0.0195116	0.485892	0	0.001	0.0271	***
I.H.1	Synthesis of fatty and mycolic acids	27	1.2	11980.6	443.73	6.1	0.52	0.2	0	0.0304803	0.207311	0	0.0017	0.0094	***
I.H.2	Modification of fatty and mycolic acids	14	0.59	5924.94	423.21	6.05	0.36	0.27	0.00174578	1	1	0.0001	0.1154	0.293
I.H.3	Acyltransferases, Mycoloyltransferases, and phospholipid synthesis	25	0.78	7837.84	313.51	5.75	0.25	0.2	1	1	1	0.2596	0.9918	0.9798
I.I	Polyketide and non-ribosomal peptide synthesis	41	0.89	8870.41	216.35	5.38	0.09	0.16	1	0.454083	1	0.4387	0.0397	0.2039
I.J	Broad regulatory functions	187	4.31	43060.2	230.27	5.44	-0.13	0.07	0	0	0	0	0	0	***
I.J.1	Repressors-activators	143	2.67	26749.7	187.06	5.23	-0.13	0.09	0	0	0	0	0	0	***
I.J.2	Two component systems	30	1.38	13815.6	460.52	6.13	-0.28	0.19	1	0.326873	1	0.2058	0.0271	0.1692
I.J.3	Serine-Threonine protein kinases and phosphoprotein phosphatases	14	0.25	2494.89	178.21	5.18	0.09	0.27	1	1	1	0.557	0.7514	0.7728
II	Macromolecule metabolism	661	18.84	188403	285.03	5.65	0.22	0.04	0	0.0425254	1	0	0.0025	0.1173
II.A	Synthesis and modification of macromolecules	215	9.13	91267.2	424.5	6.05	0.51	0.07	0	0	0.0279324	0	0	0.0008	***
II.A.1	Ribosomal protein synthesis and modification	58	3.96	39619.1	683.09	6.53	1.53	0.13	0	0	0	0	0	0	***
II.A.2	Ribosome modification and maturation	3	0.03	289.88	96.63	4.57	-0.36	0.59	NA	NA	NA	NA	NA	NA
II.A.3	Aminoacyl tRNA synthases and their modification	26	0.36	3629.94	139.61	4.94	0.02	0.2	1	0.240643	1	0.8509	0.0185	0.1501
II.A.4	Nucleoproteins	4	0.46	4582.36	1145.59	7.04	1.59	0.51	0	1	1	0	0.5059	0.0988
II.A.5	DNA replication, repair, recombination and restriction-modification	69	1.39	13901.3	201.47	5.31	-0.19	0.12	0.013885	0	0.130128	0.0009	0	0.0051	***
II.A.6	Protein translation and modification	15	1.66	16568.3	1104.55	7.01	1.64	0.26	0	0.0431207	0.207311	0	0.0026	0.01	***
II.A.7	RNA synthesis, RNA modification and DNA transcription	32	1.18	11829.8	369.68	5.91	0.47	0.18	0	0.647083	1	0	0.0595	0.252
II.A.8	Polysaccharides (cytoplasmic)	8	0.08	846.48	105.81	4.66	-0.35	0.36	0.268285	0.679191	1	0.0274	0.0641	0.1036
II.B	Degradation of macromolecules	87	1.84	18447.7	212.04	5.36	0.09	0.11	0.463455	1	1	0.0503	0.8753	0.8894
II.B.1	RNA	6	0.11	1134.83	189.14	5.24	0.32	0.42	1	1	1	0.8344	0.1402	0.6222
II.B.2	DNA	3	0.05	453.83	151.28	5.02	0.16	0.59	NA	NA	NA	NA	NA	NA
II.B.3	Proteins, peptides and glycopeptides	34	1.02	10224	300.71	5.71	0.35	0.17	0.00850507	0.679191	1	0.0005	0.0645	0.2698
II.B.4	Polysaccharides, lipopolysaccharides and phospholipids	8	0.17	1745.4	218.18	5.39	0.18	0.36	0.209719	1	1	0.0195	0.121	0.2601
II.B.5	Esterases and lipases	27	0.41	4104.2	152.01	5.02	-0.09	0.2	1	0.466626	1	0.6582	0.0415	0.211
II.B.6	Aromatic hydrocarbons	9	0.08	785.43	87.27	4.47	-0.57	0.34	0.239444	0.871325	1	0.0231	0.088	0.1259
II.C	Cell envelope	359	7.87	78687.7	219.19	5.39	0.12	0.05	0	1	1	0	0.8696	0.8472
II.C.1	Lipoproteins(lppA-lpr0)	65	1.48	14802.3	227.73	5.43	0.17	0.13	0.0271389	1	1	0.0018	0.2215	0.5022
II.C.2	Surface polysaccharides, lipopolysaccharides, proteins and antigens	38	1.25	12523.7	329.57	5.8	0.5	0.17	0	0.0239559	0.595397	0	0.0013	0.0359	***
II.C.3	Murein sacculus and peptidoglycan	28	0.61	6125.77	218.78	5.39	0.32	0.19	1	1	1	0.1213	0.6184	0.7656
II.C.4	Conserved membrane proteins	17	0.29	2899.24	170.54	5.14	0.16	0.25	0.326959	0.953751	1	0.0345	0.0992	0.2836
II.C.5	Other membrane proteins	211	4.23	42336.7	200.65	5.3	0.01	0.07	1	0.0425254	0.832773	0.7844	0.0025	0.0582
III	Cell Processes	206	7.01	70107.3	340.33	5.83	0.12	0.07	0.113235	1	1	0.0099	0.5512	0.6758
III.A	Transport-binding proteins	123	2.36	23560.7	191.55	5.26	-0.16	0.09	0.0309585	0	0.0537034	0.0021	0	0.0017	***
III.A.1	Amino acids	17	0.21	2146.9	126.29	4.84	-0.31	0.25	1	1	1	0.3037	0.1102	0.276
III.A.2	Cations	31	0.67	6725.68	216.96	5.38	-0.16	0.18	0.243925	0.0501592	0.68235	0.0239	0.0031	0.0432	***
III.A.3	Carbohydrates, organic acids and alcohols	19	0.15	1482.84	78.04	4.36	-0.74	0.23	0	0.022745	0.207311	0	0.0012	0.0095	***
III.A.4	Anions	34	0.93	9327.56	274.34	5.61	0.19	0.17	1	1	1	0.6368	0.3993	0.6668
III.A.5	Fatty acid transport	2	0.02	243.23	121.61	4.8	-0.17	0.72	NA	NA	NA	NA	NA	NA
III.A.6	Efflux proteins	20	0.36	3634.47	181.72	5.2	-0.06	0.23	1	1	1	0.5415	0.6791	0.8004
III.B	Chaperones-Heat shock	16	2.52	25226.9	1576.68	7.36	1.43	0.26	0	0.0863957	0.451478	0	0.0056	0.0245	***
III.C	Cell division	19	0.52	5199.87	273.68	5.61	0.49	0.23	0.139313	0.894608	1	0.0126	0.0917	0.2788
III.D	Protein and peptide secretion	14	0.47	4722.51	337.32	5.82	0.75	0.27	0	0.159497	0.544683	0	0.0113	0.0312	***
III.E	Adaptations and atypical conditions	12	0.45	4471.45	372.62	5.92	-0.21	0.29	0.370007	0.732751	1	0.0396	0.0729	0.2031
III.F	Detoxification	22	0.69	6925.91	314.81	5.75	0.58	0.22	0	0.106143	1	0	0.0072	0.1255
IV	Other	405	6.67	66711.4	164.72	5.1	-0.37	0.05	0	0	0	0	0	0	***
IV.A	Virulence	38	1.04	10399	273.66	5.61	-0.06	0.17	1	1	1	0.6505	0.4595	0.6243
IV.B	IS elements, Repeated sequences, and Phage	135	1.64	16437.6	121.76	4.8	-0.77	0.09	0	0	0	0	0	0	***
IV.B.1	IS elements	90	0.85	8514.42	94.6	4.55	-0.87	0.11	0	0	0	0	0	0	***
IV.B.1.a	IS6110	32	0.1	1018.46	31.83	3.46	-1.42	0.18	0	0	0	0	0	0	***
IV.B.1.b	IS1081	6	0.05	522	87	4.47	-0.34	0.42	1	0	0.0279324	0.3398	0	0.0008
IV.B.1.c	Others	52	0.7	6973.96	134.11	4.9	-0.53	0.14	0	0	0	0	0	0	***
IV.B.2	REP13E12 family	10	0.07	665.1	66.51	4.2	-0.81	0.32	0.00174578	0.253876	0.767428	0.0001	0.0199	0.0509
IV.B.3	Phage-related functions	35	0.73	7258.1	207.37	5.33	-0.49	0.17	0	0	0	0	0	0	***
IV.C	PE and PPE families	103	2.22	22211	215.64	5.37	-0.32	0.1	0	0	0	0	0	0	***
IV.C.1	PE family	35	0.87	8741.88	249.77	5.52	-0.17	0.17	0.00174578	0.014072	0.207311	0.0001	0.0007	0.0097	***
IV.C.1.a	PE subfamily	34	0.86	8648.98	254.38	5.54	-0.17	0.17	0.00174578	0.0110566	0.207311	0.0001	0.0005	0.0093	***
IV.C.1.b	PE_PGRS subfamily	1	0.01	92.9	92.9	4.53	-0.25	1.02	NA	NA	NA	NA	NA	NA
IV.C.2	PPE family	68	1.35	13469.2	198.08	5.29	-0.39	0.12	0	0	0.0279324	0	0	0.0008	***
IV.D	Antibiotic production and resistance	14	0.16	1631.88	116.56	4.76	-0.11	0.27	1	1	1	0.7093	0.1292	0.273
IV.E	Bacteriocin-like proteins	3	0.06	560.19	186.73	5.23	0.13	0.59	NA	NA	NA	NA	NA	NA
IV.F	Cytochrome P450 enzymes	22	0.31	3054.14	138.82	4.93	-0.17	0.22	1	0.416659	1	0.227	0.0358	0.2271
IV.G	Coenzyme F420-dependent enzymes	3	0.06	596.43	198.81	5.29	0.42	0.59	NA	NA	NA	NA	NA	NA
IV.H	Miscellaneous transferases	61	0.71	7098.64	116.37	4.76	-0.26	0.13	0.219026	0	0.0778769	0.0208	0	0.0027	***
IV.I	Miscellaneous phosphatases, lyases, and hydrolases	18	0.36	3599.31	199.96	5.3	0.22	0.24	1	1	1	0.1376	0.4374	0.7634
IV.J	Cyclases	6	0.09	916.47	152.75	5.03	0.16	0.42	1	1	1	0.8976	0.4979	0.2061
IV.K	Chelatases	2	0.02	206.64	103.32	4.64	-0.18	0.72	NA	NA	NA	NA	NA	NA
V	Conserved hypotheticals	914	24.1	240964	263.64	5.57	0.09	0.03	1	0	0	0.9978	0	0
VI	Unknowns	605	13.98	139842	231.14	5.44	-0.06	0.04	0.0598357	0	0	0.0046	0	0	***
